# Supplementary material for: Medication Adherence in Patients Undergoing Allogeneic Hematopoietic Stem Cell Transplantation
Source: Cancers (Basel). 2025 Aug 1;17(15):2546. doi: 10.3390/cancers17152546 (PMC12346867; doi:10.3390/cancers17152546)
Supplement: Supplementary file 1 [file cancers-17-02546-s001.zip]

Archive with 1 entries (1 files):
- cancers-3728564-supplementary.pdf
